# Supplementary material for: Bayesian Analysis of Femtosecond Pump-Probe Photoelectron-Photoion Coincidence Spectra with Fluctuating Laser Intensities
Source: Entropy (Basel). 2019 Jan 19;21(1):93. doi: 10.3390/e21010093 (PMC7514205; doi:10.3390/e21010093)
Supplement: Supplementary file 1 [file entropy-21-00093-s001.zip]

Archive with 2 entries (2 files):
- animation1_whyTRPEPICO.mp4
- animation2_howPEPICO.mp4
